# Supplementary material for: A metagenomic investigation of phytoplasma diversity in Australian vegetable growing regions
Source: Microb Genom. 2024 Mar 6;10(3):001213. doi: 10.1099/mgen.0.001213 (PMC10999746; doi:10.1099/mgen.0.001213)
Supplement: Uncited Supplementary Material 1. [file mgen-10-01213-s001.xlsx]

## Sheet: Supplementary Table S1
Supplementary Table S1: Details of phytoplasma-positive samples analysed in this study, including host information, phytoplasma host record details for Australia, collection date and location, symptoms observed, as well as phytoplasma identities based on 16S rRNA analysis and whole genome Average Nucleotide Identity (ANI).
Samples for which morphology-based calls of host species/genus/family identities changed did not match molecular sequence data are indicated using superscipt letters. A indicates a sample for which the initial host family was unknown based on morphology but was subsequently identified to be a species within the Asteraceae using plant DNA barcodes. B indicates a sample where the host was initially…
Abbreviations: PLL, Pigeonpea Little Leaf; SPLL, Sweet Potato Little Leaf; ViLL, Vigna Little Leaf; WaLL, Waltheria Little leaf. C, Crop; W, Weed; O, Ornamental; NP, Native Plant; I, Insect. NSW, New South Wales; NT, Northern Territory; QLD, Queensland; VIC, Victoria; WA, Western Australia.
Row no.	Host family name	Host species name	New phytoplasma host species/genus for Australia? (Yes / No / Unknown)	Host classification	BAWM sample name	Provided sample name	VPRI number	Sampling date	Approximate location	State / Territory	Little leaf	Witches'-broom	Leaf yellowing	Big bud	Phyllody (leafy flowers)	Aborted flower/fruit development	Leaf reddening/purpling	Leaf curl/crinkle	Virescence (green flowers)	Stunting	Fruit distortion	Symptom notes	Phytoplasma genome size (bp)	No. tRNAs	No. genome-annotated RNAs (16S and 23S)	Phytoplasma identification: BLASTn of 16S rRNA (BLASTn results provided when the query shared <100% with the reference)	Phytoplasma identification (ANI):	HTS output of metagenomic library (Gb)	Reference of previous literature	GenBank acession no.
2	Samples included in whole genome comparisons due to the total phytoplasma contig length obtained from the metagenomic data of each sample meeting the genome size and tRNA number requirements.
3	Apiaceae	Apium graveolens	No	C	BAWM-273	3661	-	2002-02-01	Stanthorpe	QLD			x										624217	26	2	'Ca. P. australasiaticum subsp. australasiaticum'	'Ca. P. australasiaticum subsp. australasiaticum'	3.77465	This study	SAMN35636860
4	Apiaceae	Apium graveolens	No	C	BAWM-282	3675	-	2002-03-01	Stanthorpe	QLD			x										613653	27	2	'Ca. P. australasiaticum subsp. australasiaticum'	'Ca. P. australasiaticum subsp. australasiaticum'	2.47246	This study	SAMN35636861
5	Apiaceae	Apium graveolens	No	C	BAWM-283	3676	-	2002-03-01	Stanthorpe	QLD			x										684018	30	2	'Ca. P. australasiaticum subsp. australasiaticum'	'Ca. P. australasiaticum subsp. australasiaticum'	5.97613	This study	SAMN35636862
6	Apiaceae	Petroselinum crispum	Yes	C	BAWM-236-TSE	-	VPRI 44500	2021-02-19	Stanthorpe	QLD	x	x	x		x								573831	25	2	'Ca. P. australasiaticum subsp. australasiaticum'	'Ca. P. australasiaticum subsp. australasiaticum'	1.89859	This study	SAMN35636863
7	Apocynaceae	Catharanthus roseus	No	O	BAWM-245	21 013.0 CR1.1 0001	VPRI 44368	2021-03-01	Kununurra	WA	x		x					x				Flowers developed normally.	540232	35	2	ViLL (99.83% identity, 100% cov, 2215 total score)	Unidentified cluster: ViLL	1.68023	This study	SAMN35636864
8	Apocynaceae	Catharanthus roseus	No	O	BAWM-308	GP-21018.2	VPRI 44508	2021-05-12	Kununurra	WA	x	x	x					x					931386	41	3	'Ca. P. australasiaticum subsp. ipomoeae'	Mixed infection: 'Ca. P. australasiaticum subsp. ipomoeae' and 'Ca. P. stylosanthis'	2.29669	This study	Not submitted
9	Asteraceae	Echinacea purpurea	Yes*	O	BAWM-123a	-	VPRI 44432	2020-01-01	Little Hampton	VIC			x		x								994253	28	2	'Ca. P. australasiaticum subsp. australasiaticum'	'Ca. P. australasiaticum subsp. australasiaticum'	6.11632	This study	SAMN35636865
10	Asteraceae	Gynura crepioides (Okinawa Spinach)	Yes	C	BAWM-338	36503	-	2021-09-27	Darwin	NT	x	x											639627	28	3	'Ca. P. australasiaticum subsp. australasiaticum' (99.92% identity, 100% cov, 2213 total score)	'Ca. P. australasiaticum' taxon 1	8.33006	This study	SAMN35636866
11	Asteraceae	Osteospermum sp.	Yes	O	BAWM-215	-	VPRI 44492	2021-01-22	Stanthorpe	QLD		x											602143	27	2	'Ca. P. australasiaticum subsp. australasiaticum'	'Ca. P. australasiaticum subsp. australasiaticum'	5.04004	Rodrigues Jardim et al., 2023	JAOSIX000000000
12	Asteraceae	Peripleura diffusa	Yes	NP	BAWM-310	MBA-P162	-	2015-09-02	Mareeba	QLD												Not recorded	643280	27	2	'Ca. P. australasiaticum subsp. ipomoeae'	'Ca. P. australasiaticum subsp. ipomoeae'	5.691	This study	SAMN35636867
13	Asteraceae	Praxelis clematidea	Yes	W	BAWM-314	MBA-P719 (PA 088)	-	2018-05-21	Mareeba	QLD	x	x					x						773355	27	2	'Ca. P. australasiaticum subsp. ipomoeae'	'Ca. P. australasiaticum subsp. ipomoeae'	6.17	This study	SAMN35636868
14	Asteraceae	Praxelis clematidea	Yes	W	BAWM-320	MBA-PA082	-	2018-05-23	Mareeba	QLD												Not recorded	1189539	49	2	'Ca. P. australasiaticum subsp. australasiaticum'	Mixed infection: 'Ca. P. australasiaticum subsp. australasiaticum' and 'Ca. P. fabacearum'	5.576	This study	Not submitted
15	Asteraceae	Bidens pilosa	Yes	W	BAWM-063	WP645-6	VPRI 44423	2017-02-17	Thorndale	QLD	x	x	x				x						536792	27	2	'Ca. P. australasiaticum subsp. ipomoeae'	'Ca. P. australasiaticum subsp. ipomoeae'	3.4964	This study	SAMN35636869
16	Lamiaceae => AsteraceaeB	Lamiaceae sp. => Chromolaena odorata	Yes	W	BAWM-316	MBA- P738 (PA 107)	-	2018-05-21	Mareeba	QLD	x	x											1134696	51	3	'Ca. P. australasiaticum subsp. ipomoeae'	Mixed infection: 'Ca. P. australasiaticum subsp. ipomoeae' and 'Ca. P. fabacearum'	2.19501	This study	Not submitted
17	Lamiaceae => AsteraceaeB	Lamiaceae sp. => Asteraceae sp.	Unknown	W	BAWM-321	MBA-PA 092 (P723)	-	2018-05-23	Mareeba	QLD	x	x	x										594522	29	3	'Ca. P. fabacearum'	'Ca. P. fabacearum'	1.91803	This study	SAMN35636870
18	Caricaceae	Carica papaya	No	C	BAWM-041	K19-007.1	VPRI 44053	2019-09-02	Kununurra	WA			x					x					650635	30	2	'Ca. P. australasiaticum subsp. ipomoeae'	'Ca. P. australasiaticum subsp. ipomoeae'	4.43797	This study	SAMN35636871
19	Caricaceae	Carica papaya	No	C	BAWM-042	K19-007.2	VPRI 44407	2019-09-02	Kununurra	WA			x					x					562472	29	4	'Ca. P. australasiaticum subsp. ipomoeae'	'Ca. P. australasiaticum subsp. ipomoeae'	7.64394	This study	SAMN35636872
20	Caricaceae	Carica papaya	No	C	BAWM-249	528	-	1998-02-01	Katherine	NT			x					x					504360	31	2	'Ca. P. stylosanthis'	'Ca. P. stylosanthis'	1.12355	This study	SAMN35636873
21	Cicadellidae	Orosius sp. => Orosius argentatus+	No	I	BAWM-342B	Head 13	-	2021-03-01	Jennings	NSW	NA	NA	NA	NA	NA	NA	NA	NA	NA	NA	NA		667204	31	2	'Ca. P. stylosanthis'	'Ca. P. stylosanthis'	3.3025	This study	SAMN35636874
22	Cicadellidae	Orosius sp. => Orosius argentatus+	No	I	BAWM-343A	Body 16	-	2021-03-01	Jennings	NSW	NA	NA	NA	NA	NA	NA	NA	NA	NA	NA	NA		655838	27	2	'Ca. P. australasiaticum subsp. australasiaticum'	'Ca. P. australasiaticum subsp. australasiaticum'	8.03321	This study	SAMN35636875
23	Convolvulaceae	Convolvulus clementii	Yes	C	BAWM-176	GP20-0357	VPRI 44455	2020-10-12	Carnavon	WA	x	x											563506	27	2	'Ca. P. australasiaticum subsp. australasiaticum'	'Ca. P. australasiaticum subsp. australasiaticum'	1.08081	Rodrigues Jardim et al., 2023	JAOSIZ000000000
24	Convolvulaceae	Convolvulus clementii	Yes	C	BAWM-177	GP20-0357	VPRI 44456	2020-10-12	Carnavon	WA	x	x											591608	28	2	'Ca. P. australasiaticum subsp. australasiaticum'	'Ca. P. australasiaticum subsp. australasiaticum'	2.64304	This study	SAMN35636876
25	Convolvulaceae	Bonamia pannosa	No	W	BAWM-225	602	-	1998-03-01	Katherine	NT	x												574701	28	2	'Ca. P. australasiaticum bonamiae'	'Ca. P. bonamiae'	1.96394	Rodrigues Jardim et al., 2023	JAOSIQ000000000
26	Convolvulaceae	Bonamia pannosa	No	W	BAWM-226	603	-	1998-03-01	Katherine	NT	x												606868	29	2	'Ca. P. australasiaticum bonamiae'	'Ca. P. bonamiae'	8.47207	This study	SAMN35636877
27	Convolvulaceae	Ipomoea batatas	No	C	BAWM-259	1059	-	1998-12-01	Howard Island	NT	x												563824	27	2	'Ca. P. australasiaticum subsp. australasiaticum'	'Ca. P. australasiaticum subsp. australasiaticum'	2.3767	This study	SAMN35636878
28	Convolvulaceae	Ipomoea sp.	No	W	BAWM-339	36521	-	2021-09-01	Darwin	NT	x	x											625204	26	2	'Ca. P. australasiaticum subsp. ipomoeae' (99.92% identity, 100% cov, 2211 total score)	Potentially new 16SrII species	0.654143	This study	SAMN35636879
29	Cucurbitaceae	Citrullus lanatus	Yes	C	BAWM-340	GP-20-0693/C20-058	-	2021-09-01	Carnavon	WA		x											578701	29	2	'Ca. P. australasiaticum subsp. ipomoeae'	'Ca. P. australasiaticum subsp. ipomoeae'	2.5568	This study	SAMN35636880
30	Cucurbitaceae	Luffa acutangula	Yes	C	BAWM-299	30404	-	2016	Marrakai	NT	x				x								988125	31	2	'Ca. P. australasiaticum subsp. ipomoeae'	'Ca. P. australasiaticum subsp. ipomoeae'	2.24649	This study	SAMN35636881
31	Cucurbitaceae	Cucurbita pepo var. giromontiina (Zucchini)	Yes*	C	BAWM-187	K20-002	VPRI 44466	2020-10-12	Kununurra	WA		x											556883	27	2	'Ca. P. australasiaticum subsp. ipomoeae'	'Ca. P. australasiaticum subsp. ipomoeae'	6.62596	This study	SAMN35636882
32	Cucurbitaceae	Cucurbita pepo var. giromontiina (Zucchini)	Yes*	C	BAWM-188a	K20-001	VPRI 44467	2020-10-12	Kununurra	WA		x											556375	27	2	'Ca. P. australasiaticum subsp. ipomoeae'	'Ca. P. australasiaticum subsp. ipomoeae'	4.685	This study	SAMN35636883
33	Cucurbitaceae	Cucurbita maxima (Pumpkin)	No	C	BAWM-186	K20-003	VPRI 44465	2020-10-12	Kununurra	WA	x	x			x								1115222	46	2	'Ca. P. australasiaticum subsp. ipomoeae'	Mixed infection: 'Ca. P. australasiaticum subsp. ipomoeae' and 'Ca. P. fabacearum'	2.524	This study	Not submitted
34	Cucurbitaceae	Cucurbita maxima (Pumpkin)	No	C	BAWM-333	GP-21-0439	VPRI 44513	2021-09-01	Kununurra	WA	x	x	x										632280	27	2	'Ca. P. australasiaticum subsp. ipomoeae'	'Ca. P. australasiaticum subsp. ipomoeae'	3.308	Rodrigues Jardim et al., 2023	JAOSIE000000000
35	Cucurbitaceae	Luffa acutangula	Yes	C	BAWM-081	35053	-	2019-10-29	Lambells lagoon	NT	x	x											807237	29	2	'Ca. P. australasiaticum subsp. ipomoeae'	'Ca. P. australasiaticum subsp. ipomoeae'	11.097	This study	SAMN35636884
36	Cucurbitaceae	Luffa acutangula	Yes	C	BAWM-300	34028	-	2018-11-01	Humpty Doo	NT	x	x											705738	28	2	'Ca. P. australasiaticum subsp. ipomoeae'	'Ca. P. australasiaticum subsp. ipomoeae'	1.696	This study	SAMN35636885
37	Cucurbitaceae	Luffa acutangula	Yes	C	BAWM-301	34029	-	2018	Humpty Doo	NT	x	x											729549	27	2	'Ca. P. australasiaticum subsp. ipomoeae'	'Ca. P. australasiaticum subsp. ipomoeae'	3.20073	Rodrigues Jardim et al., 2023	JAOSIH000000000
38	Cucurbitaceae	Luffa sp.	Yes	C	BAWM-174	GP20-0338	VPRI 44453	2020-10-12	Carnavon	WA													564511	27	2	Ca. P. australasiaticum subsp. ipomoeae'	'Ca. P. australasiaticum subsp. ipomoeae'	2.6085	Rodrigues Jardim et al., 2023	JAOSII000000000
39	Cucurbitaceae	Momordica charantia	Yes	C	BAWM-303	36062	-	2018	Humpty Doo	NT	x	x	x										601834	27	2	'Ca. P. australasiaticum subsp. ipomoeae'	'Ca. P. australasiaticum subsp. ipomoeae'	18.9362	This study	SAMN35636886
40	Cucurbitaceae	Momordica charantia	Yes	C	BAWM-336	36155	VPRI 44369	2021-09-01	Marrakai	NT	x	x			x					x	x		569885	34	2	ViLL (99.92% identity, 100% cov, 2220 total score)	Unidentified cluster: ViLL	4.823	This study	SAMN35636887
41	Cucurbitaceae	Trichosanthes cucumerina	Yes	C	BAWM-306	35899	VPRI 44506	2018	Humpty Doo	NT		x	x									Leaf shoestringing	570439	19	3	'Ca. P. australasiaticum subsp. australasiaticum' (99.75% identity, 100% cov, 4404 total score)	'Ca. P. australasiaticum' taxon 3	11.622	This study	SAMN35636888
42	Fabaceae	Arachis hypogaea	No	C	BAWM-352	DAFQ-5881; CollectionID: 20200321ms-7	VPRI 44519	2020-03-18	Gordonvale	QLD	x	x	x										563045	27	2	'Ca. P. australasiaticum subsp. ipomoeae'	'Ca. P. australasiaticum subsp. ipomoeae'	5.106	This study	SAMN35636889
43	Fabaceae	Arachis hypogaea	No	C	BAWM-080	34691	-	2019-05-22	Palmerston	NT	x	x											766288	28	2	'Ca. P. australasiaticum subsp. ipomoeae'	'Ca. P. australasiaticum subsp. ipomoeae'	10.6222	This study	SAMN35636890
44	Fabaceae	Cajanus cajan	No	C	BAWM-323	MBA-P497	-	2017-01-09	Mareeba	QLD	x	x											712943	29	2	'Ca. P. fabacearum'	'Ca. P. fabacearum'	3.32682	This study	SAMN35636891
45	Fabaceae	Cajanus cajan	No	C	BAWM-311	MBA-P 663 (PA 033)	-	2017-11-02	Walkamin	QLD	x	x											561225	40	2	'Ca. P. australasiaticum subsp. ipomoeae'	'Ca. P. australasiaticum subsp. ipomoeae'	2.76	This study	SAMN35636892
46	Fabaceae	Cajanus cajan	No	C	BAWM-351	DAFQ-5556; CollectionID: 20200106ms-10	VPRI 44518	2020-01-02	Emerald	QLD	x	x			x								603040	27	2	'Ca. P. australasiaticum subsp. ipomoeae'	'Ca. P. australasiaticum subsp. ipomoeae'	2.654	This study	SAMN35636893
47	Fabaceae	Cicer arietinum	No	C	BAWM-043	K19-009	VPRI 44408	2019-09-02	Kununurra	WA	x	x											579914	28	2	'Ca. P. fabacearum'	'Ca. P. fabacearum'	8.454	This study	SAMN35636894
48	Fabaceae	Crotalaria sp.	No	W	BAWM-164	HG-1	VPRI 44447	2020-06-03	Palmerston	NT	x	x											632325	28	3	'Ca. P. australasiaticum subsp. ipomoeae'	'Ca. P. australasiaticum subsp. ipomoeae'	6.527	This study	SAMN35636895
49	Fabaceae	Crotalaria juncea	Yes	W	BAWM-046	K19-012	VPRI 44411	2019-09-02	Kununurra	WA	x	x	x										639813	27	2	'Ca. P. australasiaticum subsp. ipomoeae'	'Ca. P. australasiaticum subsp. ipomoeae'	7.783	This study	SAMN35636896
50	Fabaceae	Crotalaria juncea	Yes	W	BAWM-312	MBA-P707 (PA 077)	-	2018-04-27	Walkamin	QLD	x	x											577571	27	2	'Ca. P. australasiaticum subsp. ipomoeae'	'Ca. P. australasiaticum subsp. ipomoeae'	2.576	Rodrigues Jardim et al., 2023	JAOSIG000000000
51	Fabaceae	Fabaceae sp. => Crotalaria sp.C	No	W	BAWM-315	MBA-P724 (PA 093)	-	2018-05-21	Mareeba	QLD	x	x	x										1086521	32	2	'Ca. P. australasiaticum subsp. ipomoeae'	'Ca. P. australasiaticum subsp. ipomoeae'	1.181	This study	SAMN35636897
52	Fabaceae	Glycine max	No	C	BAWM-044	K19-010	VPRI 44409	2019-09-02	Kununurra	WA	x	x											1212590	52	2	'Ca. P. australasiaticum subsp. ipomoeae'	Mixed infection: 'Ca. P. australasiaticum subsp. ipomoeae' and 'Ca. P. fabacearum'	18.1087	This study	Not submitted
53	Fabaceae	Glycine max	No	C	BAWM-150b	-	VPRI 44441	2020-03-18	Walkamin	QLD	x	x											594156	27	2	'Ca. P. australasiaticum subsp. australasiaticum' (99.92% identity, 100% cov, 2213 total score)	'Ca. P. australasiaticum' taxon 1	3.855	This study	SAMN35636898
54	Fabaceae	Glycine max	No	C	BAWM-151	-	VPRI 44442	2020-03-18	Walkamin	QLD	x	x											380807	18	2	'Ca. P. australasiaticum subsp. ipomoeae'	'Ca. P. fabacearum'	5.741	This study	SAMN35636899
55	Fabaceae	Glycine max	No	C	BAWM-350	DAFQ-5394; CollectionID: 20170516ms-5	VPRI 44517	2017-05-09	Croydon	QLD	x	x											532256	22	0	'Ca. P. fabacearum'	'Ca. P. fabacearum'	3.545	This study	SAMN35636900
56	Fabaceae	Medicago sativa	No	C	BAWM-165	Bag ID: 10001806	VPRI 44448	2020-06-10	Dandaragan	WA	x	x	x										603255	30	3	'Ca. P. fabacearum'	'Ca. P. fabacearum'	2.01254	This study	SAMN35636901
57	Fabaceae	Medicago sativa	No	C	BAWM-166	Bag ID: 10001807	VPRI 44449	2020-06-10	Dandaragan	WA	x	x	x										598340	29	2	'Ca. P. fabacearum'	'Ca. P. fabacearum'	2.6393	This study	SAMN35636902
58	Fabaceae	Medicago sativa	No	C	BAWM-167	Bag ID: 10001808	VPRI 44450	2020-06-10	Dandaragan	WA	x	x	x										614694	27	2	Ca. P. australasiaticum subsp. ipomoeae' (99.42% identity, 100% cov, 2180 total score)	Potentially new 16SrII species	2.10174	This study	SAMN35636903
59	Fabaceae	Stylosanthes scabra	No	C	BAWM-252	712	-	1998-03-01	Mareeba	QLD	x												1151047	56	4	(1) 'Ca. P. australasiaticum subsp. ipomoeae' (2) 'Ca. P. stylosanthis'	Mixed infection: 'Ca. P. australasiaticum subsp. ipomoeae' and 'Ca. P. stylosanthis'	3.53353	This study	Not submitted
60	Fabaceae	Stylosanthes scabra	No	C	BAWM-253	721	-	1998-03-01	Atherton	QLD	x												1162307	58	4	(1) 'Ca. P. australasiaticum subsp. ipomoeae' (2) 'Ca. P. stylosanthis'	Mixed infection: 'Ca. P. australasiaticum subsp. ipomoeae' and 'Ca. P. stylosanthis'	2.51068	This study	Not submitted
61	Fabaceae	Stylosanthes scabra	No	C	BAWM-254	725	-	1998-03-01	Atherton	QLD	x												559319	31	2	Ca. P. stylosanthis'	'Ca. P. stylosanthis'	2.833	This study	SAMN35636904
62	Fabaceae	Stylosanthes scabra	No	C	BAWM-255	764	-	1998-06-01	Mareeba	QLD	x	x	x										1488020	61	4	(1) 'Ca. P. australasiaticum subsp. ipomoeae' (2) 'Ca. P. stylosanthis'	Mixed infection: 'Ca. P. australasiaticum subsp. ipomoeae' and 'Ca. P. stylosanthis'	2.6393	This study	Not submitted
63	Fabaceae	Stylosanthes scabra	No	C	BAWM-256	778	-	1998-06-01	Atherton	QLD	x												560943	31	2	'Ca. P. stylosanthis'	'Ca. P. stylosanthis'	0.463	This study	SAMN35636905
64	Fabaceae	Stylosanthes scabra	No	C	BAWM-257	925	-	1998-08-01	Atherton	QLD	x												1078519	58	4	(1) 'Ca. P. australasiaticum subsp. ipomoeae' (2) 'Ca. P. stylosanthis'	Mixed infection: 'Ca. P. australasiaticum subsp. ipomoeae' and 'Ca. P. stylosanthis'	0.362	This study	Not submitted
65	Fabaceae	Stylosanthes scabra	No	C	BAWM-258	935	-	1998-08-01	Atherton	QLD	x												502289	32	2	'Ca. P. stylosanthis'	'Ca. P. stylosanthis'	1.405	This study	SAMN35636906
66	Fabaceae	Stylosanthes scabra	No	C	BAWM-322	MBA-PA091	-	2017-05-21	Mareeba	QLD												Not recorded	713660	29	2	'Ca. P. fabacearum'	'Ca. P. fabacearum'	13.0799	Rodrigues Jardim et al., 2023	JAOSIK000000000
67	Fabaceae	Stylosanthes scabra	No	C	BAWM-324	MBA-P722 (PA 756)	-	2018-05-21	Mareeba	QLD	x	x	x										466782	25	2	'Ca. P. australasiaticum subsp. ipomoeae' (99.83% identity, 100% cov, 2207 total score)	'Ca. P. australasiaticum' taxon 5	9.922	This study	SAMN35636907
68	Fabaceae	Stylosanthes scabra	No	C	BAWM-326	MBA-P721 (PA 090)	-	2018-05-21	Mareeba	QLD	x	x											814609	53	5	'Ca. P. australasiaticum subsp. ipomoeae'	Mixed infection: 'Ca. P. australasiaticum subsp. ipomoeae' and 'Ca. P. stylosanthis'	5.74485	This study	Not submitted
69	Fabaceae	Bituminaria bituminosa	No	C	BAWM-025	AS19-1757-1	VPRI 44402	2019-06-11	Dandaragan	WA	x	x											637217	29	2	'Ca. P. fabacearum'	'Ca. P. fabacearum'	6.81073	Rodrigues Jardim et al., 2023	JAOSIO000000000
70	Fabaceae	Bituminaria bituminosa	No	C	BAWM-026	AS19-1757-2	VPRI 44403	2019-06-11	Dandaragan	WA	x	x											633081	30	3	'Ca. P. fabacearum'	'Ca. P. fabacearum'	1.901	Rodrigues Jardim et al., 2023	JAOSIN000000000
71	Fabaceae	Bituminaria bituminosa	No	C	BAWM-027	AS19-1757-3	VPRI 44363	2019-06-11	Dandaragan	WA	x	x											568901	29	2	'Ca. P. fabacearum'	'Ca. P. fabacearum'	12.5648	Rodrigues Jardim et al., 2023	JAOSIM000000000
72	Fabaceae	Bituminaria bituminosa	No	C	BAWM-028	AS19-1757-4	VPRI 44404	2019-06-11	Dandaragan	WA	x	x											579744	29	2	'Ca. P. fabacearum'	'Ca. P. fabacearum'	1.118	Rodrigues Jardim et al., 2023	JAOSIL000000000
73	Fabaceae	Vigna radiata	No	C	BAWM-045	K19-011	VPRI 44410	2019-09-02	Kununurra	WA	x	x											688055	27	2	'Ca. P. australasiaticum subsp. ipomoeae'	'Ca. P. australasiaticum subsp. ipomoeae'	1.083	This study	SAMN35636908
74	Fabaceae	Vigna radiata	No	C	BAWM-349	DAFQ-5377; CollectionID: 20170116ms-1	VPRI 44516	2017-01-16	Dalby	QLD	x	x			x								549173	19	2	'Ca. P. australasiaticum subsp. ipomoeae'	'Ca. P. australasiaticum subsp. ipomoeae'	6.11571	This study	SAMN35636909
75	Fabaceae	Vigna unguiculata ssp. sesquipedalis	No	C	BAWM-082	35074 A and B	-	2019-11-05	Berry Springs	NT	x												584084	27	2	'Ca. P. australasiaticum subsp. ipomoeae'	'Ca. P. australasiaticum subsp. ipomoeae'	8.149	Rodrigues Jardim et al., 2023	JAOSIJ000000000
76	Fabaceae	Vigna unguiculata ssp. sesquipedalis	No	C	BAWM-179	GP20-0357	VPRI 44458	2020-10-12	Carnavon	WA												Not recorded	548241	27	2	'Ca. P. australasiaticum subsp. ipomoeae'	'Ca. P. australasiaticum subsp. ipomoeae'	3.362	This study	SAMN35636910
77	Fabaceae	Vigna unguiculata ssp. sesquipedalis	No	C	BAWM-286	4156	-	2004-09-01	Humpty doo	NT	x				x							Clearing of new leaf growth	735078	30	2	'Ca. P. fabacearum'	'Ca. P. fabacearum'	1.675	This study	SAMN35636911
78	Geraniaceae	Pelargonium sp.	Yes	O	BAWM-243	-	VPRI 44503	2021-03-04	Research	VIC	x		x				x						631298	29	2	'Ca. P. australasiaticum subsp. ipomoeae'	'Ca. P. australasiaticum subsp. ipomoeae'	4.632	This study	SAMN35636912
79	Geraniaceae	Geranium sp.	Yes	O	BAWM-246	21-01054	VPRI 44504	2021-03-01	Kallista	VIC	x		x		x								563399	27	2	'Ca. P. australasiaticum subsp. australasiaticum'	'Ca. P. australasiaticum subsp. australasiaticum'	2.421	Rodrigues Jardim et al., 2023	JAOTKQ000000000
80	Goodeniaceae	Goodenia scaevolina	Yes*	NP	BAWM-307	GP-21018.3	VPRI 44507	2021-05-12	Kununurra	WA	x	x											789687	32	5	'Ca. P. australasiaticum subsp. australasiaticum' (99.74% identity, 100% cov, 2856 total score)	Mixed infection: 'Ca. P. australasiaticum subsp. australasiaticum' and 'Ca. P. stylosanthis'	8.044	This study	Not submitted
81	Lecythidaceae	Planchonia careya	No	NP	BAWM-156b	-	VPRI 44445	2020-03-17	Cairns	QLD	x	x											876297	27	2	'Ca. P. planchoniae'	'Ca. P. planchoniae'	12.0237	Rodrigues Jardim et al., 2023	JAOSIP000000000
82	Malvaceae	Gomphocarpus fruticosus	Yes*	W	BAWM-212	P21-001/GP21 001.8	VPRI 44489	2021-01-22	Serpentine National Park	WA		x	x										459071	21	3	'Ca. P. australasiaticum subsp. australasiaticum'	'Ca. P. australasiaticum subsp. australasiaticum'	1.907	This study	SAMN35636913
83	Malvaceae	Gomphocarpus fruticosus	Yes*	W	BAWM-213	P21-002/GP21 001.8	VPRI 44490	2021-01-22	Serpentine National Park	WA		x	x										572902	28	2	'Ca. P. australasiaticum subsp. australasiaticum'	'Ca. P. australasiaticum subsp. australasiaticum'	2.065	This study	SAMN35636914
84	Malvaceae	Gomphocarpus fruticosus	Yes*	W	BAWM-214	P21-003/GP21 001.8	VPRI 44491	2021-01-22	Serpentine National Park	WA		x	x										576398	28	2	'Ca. P. australasiaticum subsp. australasiaticum'	'Ca. P. australasiaticum subsp. australasiaticum'	2.865	This study	SAMN35636915
85	Malvaceae	Waltheria sp.	No	W	BAWM-227	516	-	1998-01-01	Katherine	NT	x	x											1053989	28	2	WaLL based on previous RFLP	Unidentified cluster: WaLL	4.848	This study	SAMN35636916
86	Unknown => Malvaceae	Unknown => Sida sp.	No	W	BAWM-037	P4B2-B	VPRI 44405	2019-08-26	Bundaberg	QLD	x	x											427384	15	2	'Ca. P. australasiaticum subsp. australasiaticum'	'Ca. P. australasiaticum subsp. australasiaticum'	11.7693	This study	SAMN35636917
87	Lamiaceae => MalvaceaeD	Sida sp.	No	W	BAWM-319	MBA-PA107	-	2018-05-21	Mareeba	QLD												Not recorded	694508	27	2	'Ca. P. australasiaticum subsp. australasiaticum'	'Ca. P. australasiaticum' taxon 4	32.5981	This study	SAMN35636918
88	Myrtaceae	Melaleuca sp.	No	NP	BAWM-155c	-	VPRI 44444	2020-03-17	Cairns	QLD	x	x											504639	29	2	'Ca. P. melaleucae'	'Ca. P. melaleucae'	0.956	Rodrigues Jardim et al., 2023	JAOSID000000000
89	Myrtaceae	Melaleuca sp.	No	NP	BAWM-354A	GP-222-0464	VPRI 44520	2022-06-01	Kununurra	WA	x	x	x									Red petioles	463752	29	2	'Ca. P. melaleucae'	'Ca. P. melaleucae'	2.629	This study	SAMN35636919
90	Pedaliaceae	Phyllanthus fuernrohrii	Yes*	NP	BAWM-313	MBA-P708(PA 078)	-	2018-05-10	Davies Creek	QLD	x	x	x										949379	29	2	'Ca. P. australasiaticum subsp. ipomoeae'	'Ca. P. australasiaticum subsp. ipomoeae'	1.65667	This study	SAMN35636920
91	Rosaceae	Fragaria × Ananassa Duch. Cv. Pajaro	No	C	BAWM-073	17-01573-0018(1)	-	2017-07-01	Healesville	VIC												Not recorded	662825	30	3	'Ca. P. australasiaticum subsp. australasiaticum'	'Ca. P. australasiaticum' taxon 1	1.80255	This study	SAMN35636921
92	Solanaceae	Capsicum annuum	No	C	BAWM-054	WP637-5	VPRI 44417	2017-02-09	Jennings	NSW	x	x	x		x							Growing taller than surrounding crop	496348	27	2	'Ca. P. australasiaticum subsp. ipomoeae'	'Ca. P. australasiaticum subsp. ipomoeae'	4.15035	This study	SAMN35636922
93	Solanaceae	Capsicum annuum	No	C	BAWM-060	WP644-1	VPRI 44522	2017-02-09	Lyra	QLD	x	x	x		x							Growing taller than surrounding crop	511113	27	2	'Ca. P. australasiaticum subsp. ipomoeae'	'Ca. P. australasiaticum subsp. ipomoeae'	17.5951	This study	SAMN35636923
94	Solanaceae	Capsicum annuum	No	C	BAWM-117	GB020120-010	VPRI 44429	2020-01-10	Jennings	NSW	x	x											508649	27	2	'Ca. P. australasiaticum subsp. australasiaticum'	'Ca. P. australasiaticum subsp. australasiaticum'	4.04976	This study	SAMN35636924
95	Solanaceae	Capsicum annuum	No	C	BAWM-118	GB020120-011	VPRI 44430	2020-01-10	Jennings	NSW	x	x	x			x							510386	27	2	'Ca. P. australasiaticum subsp. australasiaticum'	'Ca. P. australasiaticum subsp. australasiaticum'	2.68868	This study	SAMN35636925
96	Solanaceae	Capsicum annuum	No	C	BAWM-119	GB020120-012	VPRI 44431	2020-01-10	Jennings	NSW	x	x											544961	27	2	'Ca. P. australasiaticum subsp. australasiaticum'	'Ca. P. australasiaticum subsp. australasiaticum'	3.94576	This study	SAMN35636926
97	Solanaceae	Capsicum annuum	No	C	BAWM-124	WP739	VPRI 44433	2020-01-31	Jennings	NSW	x	x				x							512952	26	2	'Ca. P. australasiaticum subsp. australasiaticum'	'Ca. P. australasiaticum subsp. australasiaticum'	13.708	This study	SAMN35636927
98	Solanaceae	Capsicum annuum	No	C	BAWM-126	WP-2	VPRI 44435	2020-01-31	Jennings	NSW	x	x											554227	27	2	'Ca. P. australasiaticum subsp. australasiaticum'	'Ca. P. australasiaticum subsp. australasiaticum'	4.28475	This study	SAMN35636928
99	Solanaceae	Capsicum annuum	No	C	BAWM-131a	AWM736	VPRI 44438	2020-02-18	Wallicia	NSW	x												554549	26	2	'Ca. P. australasiaticum subsp. australasiaticum'	'Ca. P. australasiaticum subsp. australasiaticum'	3.68713	This study	SAMN35636929
100	Solanaceae	Capsicum annuum	No	C	BAWM-132	WP745-1	VPRI 44439	2020-02-18	Unknown	QLD	x		x										550692	27	2	'Ca. P. australasiaticum subsp. australasiaticum'	'Ca. P. australasiaticum subsp. australasiaticum'	2.88427	This study	SAMN35636930
101	Solanaceae	Capsicum annuum	No	C	BAWM-133	WP745-2	VPRI 44440	2020-02-18	Unknown	QLD	x												549108	27	2	'Ca. P. australasiaticum subsp. australasiaticum'	'Ca. P. australasiaticum subsp. australasiaticum'	2.916	This study	SAMN35636931
102	Solanaceae	Capsicum annuum	No	C	BAWM-135	WP745-4: Bag 2/2	-	2020-02-18	Jennings	NSW	x		x										519765	25	2	'Ca. P. australasiaticum subsp. ipomoeae'	'Ca. P. australasiaticum subsp. ipomoeae'	0.305542	This study	SAMN35636932
103	Solanaceae	Capsicum annuum	No	C	BAWM-168	WP768	-	2020-07-09	Bowen	QLD	x	x	x		x								601452	30	2	'Ca. P. fabacearum'	'Ca. P. fabacearum'	5.78073	This study	SAMN35636933
104	Solanaceae	Capsicum annuum	No	C	BAWM-193a-F1	WP198 (site 1) sample 2	VPRI 44470	2021-01-09	Jennings	NSW		x	x		x	x							600632	25	2	'Ca. P. australasiaticum subsp. ipomoeae '	'Ca. P. australasiaticum subsp. ipomoeae'	7.515	This study	SAMN35636934
105	Solanaceae	Capsicum annuum	No	C	BAWM-195	WP198 (site 1) sample 4	VPRI 44472	2021-01-09	Jennings	NSW		x	x		x	x							580905	23	3	'Ca. P. australasiaticum subsp. australasiaticum'	'Ca. P. australasiaticum subsp. australasiaticum'	1.94	This study	SAMN35636935
106	Solanaceae	Capsicum annuum	No	C	BAWM-196	WP204 (Site 4) sample 1	VPRI 44473	2021-01-09	Glen Aplin	QLD		x	x		x	x							565063	25	2	'Ca. P. australasiaticum subsp. australasiaticum'	'Ca. P. australasiaticum subsp. australasiaticum'	2.685	This study	SAMN35636936
107	Solanaceae	Capsicum annuum	No	C	BAWM-197	WP204 (Site 4) sample 2	VPRI 44474	2021-01-09	Glen Aplin	QLD	x	x	x		x								608171	27	2	'Ca. P. fabacearum'	'Ca. P. fabacearum'	3.104	This study	SAMN35636937
108	Solanaceae	Capsicum annuum	No	C	BAWM-198	WP204 (Site 4) sample 3	VPRI 44475	2021-01-09	Glen Aplin	QLD	x	x	x		x								352472	13	2	'Ca. P. australasiaticum subsp. australasiaticum'	'Ca. P. australasiaticum subsp. australasiaticum'	1.94321	This study	SAMN35636938
109	Solanaceae	Capsicum annuum	No	C	BAWM-201	WP202 (site 5) sample 2	VPRI 44478	2021-01-09	Lyra	QLD			x		x								321651	14	3	'Ca. P. australasiaticum subsp. australasiaticum'	'Ca. P. australasiaticum subsp. australasiaticum'	4.19	This study	SAMN35636939
110	Solanaceae	Capsicum annuum	No	C	BAWM-211a-F3	WP202 (site 5)	VPRI 44488	2021-01-13	Lyra	QLD	x	x	x									Heart-shaped leaves	585707	26	2	'Ca. P. australasiaticum subsp. australasiaticum'	'Ca. P. australasiaticum subsp. australasiaticum'	3.586	This study	SAMN35636940
111	Solanaceae	Capsicum annuum	No	C	BAWM-237	807-1	VPRI 44501	2021-02-19	Lyra	QLD	x		x			x		x					594503	25	2	'Ca. P. australasiaticum subsp. australasiaticum' (99.92% identity, 100% cov, 2213 total score)	'Ca. P. australasiaticum' taxon 1	3.88179	This study	SAMN35636941
112	Solanaceae	Capsicum annuum	No	C	BAWM-238	807-2	VPRI 44502	2021-02-19	Lyra	QLD	x		x			x		x					661032	26	2	'Ca. P. australasiaticum subsp. ipomoeae'	'Ca. P. australasiaticum subsp. ipomoeae'	3.891	This study	SAMN35636942
113	Solanaceae	Capsicum annuum	No	C	BAWM-270	3658	-	2002-01-01	Unknown	QLD	x												637997	25	4	'Ca. P. australasiaticum subsp. australasiaticum'	'Ca. P. australasiaticum subsp. australasiaticum'	5.03447	This study	SAMN35636943
114	Solanaceae	Capsicum annuum	No	C	BAWM-276	3669	-	2002-02-01	Gatton	QLD	x												375383	21	2	'Ca. P. australasiaticum subsp. ipomoeae'	'Ca. P. australasiaticum subsp. ipomoeae'	9.57239	This study	SAMN35636944
115	Solanaceae	Capsicum annuum	No	C	BAWM-277	3670	-	2002-02-01	Gatton	QLD	x				x								475902	23	2	'Ca. P. australasiaticum subsp. ipomoeae'	'Ca. P. australasiaticum subsp. ipomoeae'	19.14	This study	SAMN35636945
116	Solanaceae	Capsicum annuum	No	C	BAWM-331	C21-039	VPRI 44511	2021-09-01	Carnavon	WA	x	x	x										616316	25	3	'Ca. P. australasiaticum subsp. ipomoeae'	'Ca. P. australasiaticum subsp. ipomoeae'	2.944	This study	SAMN35636946
117	Solanaceae	Capsicum annuum	No	C	o7C	-	VPRI 44366	2021-02-19	Stanthorpe	QLD	x	x										Heart-shaped leaves	555321	24	2	'Ca. P. australasiaticum subsp. ipomoeae'	'Ca. P. australasiaticum subsp. ipomoeae'	1.53107	Rodrigues Jardim et al., 2022	GCA_024425275.1
118	Solanaceae	Solanum lycopersicum	No	C	BAWM-001	-	VPRI 44398	2019-03-08	Mildura	VIC	x	x	x	x	x								548845	23	2	'Ca. P. australasiaticum subsp. australasiaticum'	'Ca. P. australasiaticum subsp. australasiaticum'	1.81209	This study	SAMN35636947
119	Solanaceae	Solanum lycopersicum	No	C	BAWM-049	WP637-1	VPRI 44412	2017-02-09	Jennings	NSW	x	x		x									552912	25	2	'Ca. P. australasiaticum subsp. australasiaticum'	'Ca. P. australasiaticum subsp. australasiaticum'	1.60021	This study	SAMN35636948
120	Solanaceae	Solanum lycopersicum	No	C	BAWM-050	WP642-1	VPRI 44413	2017-02-09	Thorndale	QLD	x	x		x								Adventitious roots	552208	25	2	'Ca. P. australasiaticum subsp. australasiaticum'	'Ca. P. australasiaticum subsp. australasiaticum'	1.46109	This study	SAMN35636949
121	Solanaceae	Solanum lycopersicum	No	C	BAWM-053	WP637-3	VPRI 44416	2017-02-09	Jennings	NSW	x	x		x			x						549360	25	2	'Ca. P. australasiaticum subsp. australasiaticum'	'Ca. P. australasiaticum subsp. australasiaticum'	2.29882	This study	SAMN35636950
122	Solanaceae	Solanum lycopersicum	No	C	BAWM-055	WP638-1	VPRI 44418	2017-02-09	Lyra	QLD	x	x		x									550907	25	2	'Ca. P. australasiaticum subsp. ipomoeae'	'Ca. P. australasiaticum subsp. australasiaticum'	4.38349	Rodrigues Jardim et al., 2023	JAOSJB000000000
123	Solanaceae	Solanum lycopersicum	No	C	BAWM-056	WP640-2	VPRI 44419	2017-02-09	Severnlea	QLD	x	x					x					Leaf tip necrosis	543230	25	2	'Ca. P. australasiaticum subsp. ipomoeae'	'Ca. P. australasiaticum subsp. australasiaticum'	5.8654	This study	SAMN35636951
124	Solanaceae	Solanum lycopersicum	No	C	BAWM-113	GB020120-005	VPRI 44425	2020-01-10	Jennings	NSW	x	x		x									560628	25	2	'Ca. P. australasiaticum subsp. australasiaticum'	'Ca. P. australasiaticum subsp. australasiaticum'	4.41089	This study	SAMN35636952
125	Solanaceae	Solanum lycopersicum	No	C	BAWM-114	GB020120-006	VPRI 44426	2020-01-10	Jennings	NSW	x	x		x									542050	25	2	'Ca. P. australasiaticum subsp. australasiaticum'	'Ca. P. australasiaticum subsp. australasiaticum'	3.30383	This study	SAMN35636953
126	Solanaceae	Solanum lycopersicum	No	C	BAWM-115	GB020120-007	VPRI 44427	2020-01-10	Jennings	NSW	x	x		x									574079	25	2	'Ca. P. australasiaticum subsp. australasiaticum'	'Ca. P. australasiaticum subsp. australasiaticum'	2.304	This study	SAMN35636954
127	Solanaceae	Solanum lycopersicum	No	C	BAWM-116	GB020120-008	VPRI 44428	2020-01-10	Jennings	NSW	x	x		x									542105	25	2	'Ca. P. australasiaticum subsp. australasiaticum'	'Ca. P. australasiaticum subsp. australasiaticum'	2.71233	This study	SAMN35636955
128	Solanaceae	Solanum lycopersicum	No	C	BAWM-125a	WP-1A	VPRI 44434	2020-01-31	Jennings	NSW	x	x		x									588290	25	2	'Ca. P. australasiaticum subsp. australasiaticum'	'Ca. P. australasiaticum subsp. australasiaticum'	1.80211	This study	SAMN35636956
129	Solanaceae	Solanum lycopersicum	No	C	BAWM-127	WP-3	VPRI 44436	2020-01-31	Jennings	NSW	x	x		x									550013	25	2	'Ca. P. australasiaticum subsp. australasiaticum'	'Ca. P. australasiaticum subsp. australasiaticum'	1.06814	This study	SAMN35636957
130	Solanaceae	Solanum lycopersicum	No	C	BAWM-128	WP-4	VPRI 44437	2020-01-31	Jennings	NSW	x	x		x									538084	25	2	'Ca. P. australasiaticum subsp. australasiaticum'	'Ca. P. australasiaticum subsp. australasiaticum'	5.374	This study	SAMN35636958
131	Solanaceae	Solanum lycopersicum	No	C	BAWM-134a	WP745-3a	-	2020-02-18	Jennings	NSW	x	x		x									554659	25	2	'Ca. P. australasiaticum subsp. australasiaticum'	'Ca. P. australasiaticum subsp. australasiaticum'	13.137	This study	SAMN35636959
132	Solanaceae	Solanum lycopersicum	No	C	BAWM-134b	WP745-3b: Bag 1/2	-	2020-02-18	Jennings	NSW	x	x		x								Adventitious roots	566840	25	2	'Ca. P. australasiaticum subsp. australasiaticum'	'Ca. P. australasiaticum subsp. australasiaticum'	25.447	This study	SAMN35636960
133	Solanaceae	Solanum lycopersicum	No	C	BAWM-159	-	VPRI 44446	2020-05-27	Carnavon	WA	x	x		x							x		572790	25	2	'Ca. P. australasiaticum subsp. ipomoeae'	'Ca. P. australasiaticum subsp. ipomoeae'	4.471	This study	SAMN35636961
134	Solanaceae	Solanum lycopersicum	No	C	BAWM-172	GP20-0335	VPRI 44451	2020-10-12	Carnavon	WA	x	x		x									557755	25	2	'Ca. P. australasiaticum subsp. ipomoeae'	'Ca. P. australasiaticum subsp. ipomoeae'	7.37915	This study	SAMN35636962
135	Solanaceae	Solanum lycopersicum	No	C	BAWM-180	GP20-0357	VPRI 44459	2020-10-12	Carnavon	WA	x	x		x									537638	23	2	'Ca. P. australasiaticum subsp. ipomoeae'	'Ca. P. australasiaticum subsp. ipomoeae'	5.67181	This study	SAMN35636963
136	Solanaceae	Solanum lycopersicum	No	C	BAWM-181	GP20-0357	VPRI 44460	2020-10-12	Carnavon	WA	x	x		x									554082	25	2	'Ca. P. australasiaticum subsp. australasiaticum'	'Ca. P. australasiaticum subsp. australasiaticum'	4.87667	Rodrigues Jardim et al., 2023	JAOSIY000000000
137	Solanaceae	Solanum lycopersicum	No	C	BAWM-204	WP201 (site 2) sample 1	VPRI 44481	2021-01-13	Jennings	NSW	x		x		x		x						465725	24	3	'Ca. P. australasiaticum subsp. australasiaticum'	'Ca. P. australasiaticum subsp. australasiaticum'	3.214	This study	SAMN35636964
138	Solanaceae	Solanum lycopersicum	No	C	BAWM-205	WP201 (site 2) sample 2	VPRI 44482	2021-01-13	Jennings	NSW	x						x						466994	23	3	'Ca. P. australasiaticum subsp. australasiaticum'	'Ca. P. australasiaticum subsp. australasiaticum'	4.07	This study	SAMN35636965
139	Solanaceae	Solanum lycopersicum	No	C	BAWM-206	WP205 (site 3) sample 1	VPRI 44483	2021-01-13	Glen Aplin	QLD	x					x	x					Adventitious roots	567279	25	2	'Ca. P. australasiaticum subsp. australasiaticum'	'Ca. P. australasiaticum subsp. australasiaticum'	3.75531	Rodrigues Jardim et al., 2023	JAOTKR000000000
140	Solanaceae	Solanum lycopersicum	No	C	BAWM-207	WP205 (site 3) sample 2	VPRI 44484	2021-01-13	Glen Aplin	QLD	x												557881	25	2	'Ca. P. australasiaticum subsp. australasiaticum'	'Ca. P. australasiaticum subsp. australasiaticum'	2.429	This study	SAMN35636966
141	Solanaceae	Solanum lycopersicum	No	C	BAWM-208	WP203 (site 6) sample 1	VPRI 44485	2021-01-13	Lyra	QLD		x			x	x							572311	28	2	'Ca. P. australasiaticum subsp. australasiaticum'	'Ca. P. australasiaticum subsp. australasiaticum'	1.889	This study	SAMN35636967
142	Solanaceae	Solanum lycopersicum	No	C	BAWM-209	WP203 (site 6) sample 2	VPRI 44486	2021-01-13	Lyra	QLD		x			x	x							558109	25	2	'Ca. P. australasiaticum subsp. australasiaticum'	'Ca. P. australasiaticum subsp. australasiaticum'	2.695	This study	SAMN35636968
143	Solanaceae	Solanum lycopersicum	No	C	BAWM-210	WP203 (site 6) sample 3	VPRI 44487	2021-01-13	Lyra	QLD	x	x		x									545813	23	2	'Ca. P. australasiaticum subsp. australasiaticum'	'Ca. P. australasiaticum subsp. australasiaticum'	6.43014	This study	SAMN35636969
144	Solanaceae	Solanum lycopersicum	No	C	BAWM-217	-	VPRI 44494	2021-01-22	Brisbane	QLD	x	x		x		x						Adventitious roots	560105	25	2	'Ca. P. australasiaticum subsp. australasiaticum'	'Ca. P. australasiaticum subsp. australasiaticum'	2.576	This study	SAMN35636970
145	Solanaceae	Solanum lycopersicum	No	C	BAWM-218	-	VPRI 44495	2021-01-22	Brisbane	QLD		x		x		x						Adventitious roots	560145	25	2	'Ca. P. australasiaticum subsp. australasiaticum'	'Ca. P. australasiaticum subsp. australasiaticum'	2.713	This study	SAMN35636971
146	Solanaceae	Solanum lycopersicum	No	C	BAWM-234	-	VPRI 44498	2021-02-17	Helidon	QLD	x	x	x										588735	27	2	'Ca. P. fabacearum'	'Ca. P. fabacearum'	5.31962	This study	SAMN35636972
147	Solanaceae	Solanum lycopersicum	No	C	BAWM-235	-	VPRI 44499	2021-02-17	Helidon	QLD	x	x	x										561048	25	2	'Ca. P. australasiaticum subsp. australasiaticum'	'Ca. P. australasiaticum subsp. australasiaticum'	2.143	This study	SAMN35636973
148	Solanaceae	Solanum lycopersicum	No	C	BAWM-250	687	-	1998-05-01	Unknown	QLD		x			x								564547	25	2	'Ca. P. australasiaticum subsp. ipomoeae'	'Ca. P. australasiaticum subsp. ipomoeae'	2.908	Rodrigues Jardim et al., 2023	JAOTKO000000000
149	Solanaceae	Solanum lycopersicum	No	C	BAWM-251	688	-	1998-05-01	Unknown	QLD		x			x								610109	25	2	'Ca. P. australasiaticum subsp. ipomoeae'	'Ca. P. australasiaticum subsp. ipomoeae'	4.219	This study	SAMN35636974
150	Solanaceae	Solanum lycopersicum	No	C	BAWM-260	3602	-	2002-01-01	Dimbulah	QLD	x								x			Wilt	579505	25	2	'Ca. P. australasiaticum subsp. australasiaticum'	'Ca. P. australasiaticum subsp. australasiaticum'	2.765	Rodrigues Jardim et al., 2023	JAOTKP000000000
151	Solanaceae	Solanum lycopersicum	No	C	BAWM-261	3603	-	2002-01-01	Dimbulah	QLD					x				x				565371	25	2	'Ca. P. australasiaticum subsp. australasiaticum'	'Ca. P. australasiaticum subsp. australasiaticum'	1.011	This study	SAMN35636975
152	Solanaceae	Solanum lycopersicum	No	C	BAWM-262	3604	-	2002-01-01	Dimbulah	QLD					x						x		557550	25	2	'Ca. P. australasiaticum subsp. ipomoeae'	'Ca. P. australasiaticum subsp. ipomoeae'	11.406	This study	SAMN35636976
153	Solanaceae	Solanum lycopersicum	No	C	BAWM-263	3605	-	2002-01-01	Dimbulah	QLD	x								x			Wilt	562213	25	2	'Ca. P. australasiaticum subsp. ipomoeae'	'Ca. P. australasiaticum subsp. ipomoeae'	3.929	This study	SAMN35636977
154	Solanaceae	Solanum lycopersicum	No	C	BAWM-264	3606	-	2002-01-01	Dimbulah	QLD					x								448309	19	2	'Ca. P. australasiaticum subsp. australasiaticum'	'Ca. P. australasiaticum subsp. australasiaticum'	4.77	This study	SAMN35636978
155	Solanaceae	Solanum lycopersicum	No	C	BAWM-265	3650	-	2002-01-01	Dimbulah	QLD		x									x		586654	25	2	'Ca. P. australasiaticum subsp. australasiaticum'	'Ca. P. australasiaticum subsp. australasiaticum'	3.048	This study	SAMN35636979
156	Solanaceae	Solanum lycopersicum	No	C	BAWM-266	3651	-	2002-01-01	Dimbulah	QLD	x	x									x		570810	25	2	'Ca. P. australasiaticum subsp. australasiaticum'	'Ca. P. australasiaticum subsp. australasiaticum'	4.792	This study	SAMN35636980
157	Solanaceae	Solanum lycopersicum	No	C	BAWM-267	3652	-	2002-01-01	Dimbulah	QLD	x											Wilt	561519	25	2	'Ca. P. australasiaticum subsp. ipomoeae'	'Ca. P. australasiaticum subsp. ipomoeae'	3.098	This study	SAMN35636981
158	Solanaceae	Solanum lycopersicum	No	C	BAWM-269	3655	-	2002-01-01	Dimbulah	QLD							x		x				562088	25	2	'Ca. P. australasiaticum subsp. australasiaticum'	'Ca. P. australasiaticum subsp. australasiaticum'	5.79701	This study	SAMN35636982
159	Solanaceae	Solanum lycopersicum	No	C	BAWM-284	4043	-	2003-09-01	Kununurra	WA	x												648611	25	2	'Ca. P. australasiaticum subsp. ipomoeae'	'Ca. P. australasiaticum subsp. ipomoeae'	4.33074	This study	SAMN35636983
160	Solanaceae	Solanum melongena	No	C	BAWM-003	-	VPRI 44400	2019-03-08	Mildura	VIC			x		x	x		x				Giant calyx	635968	25	2	'Ca. P. australasiaticum subsp. ipomoeae'	'Ca. P. australasiaticum subsp. ipomoeae'	4.31404	Rodrigues Jardim et al., 2023	JAOSJC000000000
161	Solanaceae	Solanum melongena	No	C	BAWM-058	WP642-3	VPRI 44421	2017-02-09	Thorndale	QLD	x				x					x			572686	25	2	'Ca. P. australasiaticum subsp. australasiaticum'	'Ca. P. australasiaticum subsp. australasiaticum'	2.738	Rodrigues Jardim et al., 2023	JAOSJA000000000
162	Solanaceae	Solanum melongena	No	C	BAWM-182	GP20-0359	VPRI 44461	2020-10-12	Carnavon	WA	x												565669	25	2	'Ca. P. australasiaticum subsp. australasiaticum'	'Ca. P. australasiaticum subsp. australasiaticum'	5.25357	This study	SAMN35636984
163	Solanaceae	Solanum melongena	No	C	BAWM-287	4171	-	2004-11-01	Unknown	NT	x	x		x	x								564170	25	2	'Ca. P. australasiaticum subsp. australasiaticum'	'Ca. P. australasiaticum subsp. australasiaticum'	4.11339	This study	SAMN35636985
164	Solanaceae	Solanum melongena	No	C	BAWM-289	4173	-	2004-11-01	Girraween	NT	x			x									804112	25	3	'Ca. P. australasiaticum subsp. australasiaticum' (99.92% identity, 100% cov, 2213 total score)	'Ca. P. australasiaticum' taxon 1	4.18326	This study	SAMN35636986
165	Solanaceae	Solanum melongena	No	C	BAWM-290	4174	-	2004-11-01	Girraween	NT	x			x									1319922	28	3	'Ca. P. australasiaticum subsp. australasiaticum' (99.92% identity, 100% cov, 2213 total score)	'Ca. P. australasiaticum' taxon 1	4.67249	This study	SAMN35636987
166	Solanaceae	Solanum melongena	No	C	BAWM-291	4175	-	2004-11-01	Girraween	NT	x			x									687391	25	3	'Ca. P. australasiaticum subsp. australasiaticum' (99.92% identity, 100% cov, 2213 total score)	'Ca. P. australasiaticum' taxon 1	4.53833	This study	SAMN35636988
167	Solanaceae	Solanum melongena	No	C	BAWM-293	4179	-	2004-11-01	Darwin	NT	x			x									739662	25	2	'Ca. P. australasiaticum subsp. australasiaticum' (99.92% identity, 100% cov, 2213 total score)	'Ca. P. australasiaticum' taxon 1	5.31595	This study	SAMN35636989
168	Solanaceae	Solanum melongena	No	C	BAWM-295	4187	-	2005-01-01	Darwin	NT	x	x		x									617848	26	2	'Ca. P. australasiaticum subsp. australasiaticum' (99.92% identity, 100% cov, 2213 total score)	'Ca. P. australasiaticum' taxon 1	4.91089	This study	SAMN35636990
169	Solanaceae	Solanum melongena	No	C	BAWM-296	4188	-	2005-01-01	Darwin	NT	x	x		x									568936	24	2	'Ca. P. australasiaticum subsp. australasiaticum' (99.92% identity, 100% cov, 2213 total score)	'Ca. P. australasiaticum' taxon 1	3.69989	This study	SAMN35636991
170	Solanaceae	Solanum melongena	No	C	BAWM-298	4190	-	2005-01-01	Darwin	NT	x	x		x									767352	28	2	'Ca. P. australasiaticum subsp. australasiaticum' (99.92% identity, 100% cov, 2213 total score)	'Ca. P. australasiaticum' taxon 1	5.39195	This study	SAMN35636992
171	Solanaceae	Solanum melongena	No	C	BAWM-330	C21-039	VPRI 44510	2021-09-01	Carnavon	WA	x	x		x									577633	25	2	'Ca. P. australasiaticum subsp. ipomoeae'	'Ca. P. australasiaticum subsp. ipomoeae'	3.819	Rodrigues Jardim et al., 2023	JAOSIF000000000
172	Solanaceae	Solanum melongena	No	C	BAWM-332	C21-075	VPRI 44512	2021-09-01	Carnavon	WA												Leaf shoestringing	692492	27	3	'Ca. P. australasiaticum subsp. australasiaticum' (100% identity, 100% cov, 5638 total score)	'Ca. P. australasiaticum subsp. australasiaticum'	0.805	This study	SAMN35636993
173	Solanaceae	Solanum nigrum	No	W	BAWM-178	GP20-0357	VPRI 44457	2020-10-12	Carnavon	WA		x		x									572239	30	2	'Ca. P. australasiaticum subsp. ipomoeae'	'Ca. P. australasiaticum subsp. ipomoeae'	4.021	This study	SAMN35636994
174	Solanaceae	Solanum nigrum	No	W	BAWM-328	GP21-0210-0010	VPRI 44509	2021-05-31	Lancelin	WA	x	x											586672	26	2	'Ca. P. australasiaticum subsp. ipomoeae'	'Ca. P. australasiaticum subsp. ipomoeae'	1.011	This study	SAMN35636995
175	Solanaceae	Solanum tuberosum	No	C	VPRI 43683	-	VPRI 43683	2019-03-08	Mildura	VIC	x	x											523215	29	4	'Ca. P. stylosanthis'	'Ca. P. stylosanthis'	0.673	This study	SAMN35636996
176	Solanaceae	Solanum tuberosum	No	C	o4P	-	VPRI 44367	2019-09-06	Melbourne	VIC	x												555927	23	2	'Ca. P. australasiaticum subsp. australasiaticum'	'Ca. P. australasiaticum subsp. australasiaticum'	2.32695	Rodrigues Jardim et al., 2022	GCA_024425255.1
177	Solanaceae	Solanum sp.	No	W	BAWM-285	4155	-	2004	Kununurra	WA	x												560272	25	2	'Ca. P. australasiaticum subsp. australasiaticum'	'Ca. P. australasiaticum subsp. australasiaticum'	5.94	This study	SAMN35636997
178	Unknown => SolanaceaeE	Unknown => Solanum sp.	No	W	BAWM-079	34690	-	2019-05-22	Palmerston	NT												Not recorded	1087709	53	3	'Ca. P. australasiaticum subsp. australasiaticum'	Mixed infection: 'Ca. P. australasiaticum' taxon 1 and 'Ca. P. stylosanthis'	1.58329	This study	Not submitted
179	Solanaceae	Unknown => Solanum sp.	No	W	BAWM-302	35852	-	2018	Unknown	NT												Not recorded	623353	25	2	'Ca. P. australasiaticum subsp. australasiaticum' (99.92% identity, 100% cov, 2213 total score)	'Ca. P. australasiaticum' taxon 1	3.198	This study	SAMN35636998
180	Solanaceae	Unknown => Solanum sp.	No	W	BAWM-057	WP640-3	VPRI 44420	2017-02-09	Severnlea	QLD	x	x											558502	25	2	'Ca. P. australasiaticum subsp. australasiaticum'	'Ca. P. australasiaticum' taxon 2	4.327	This study	SAMN35636999
181	Samples excluded from whole genome comparisons due to insufficient length of the total phytoplasma contigs identified and extracted from the metagenomic data.
182	Host family name	Host species name	New phytoplasma host species/genus for Australia? (Yes / No / Unknown)	Host classification	Sample names			Date sampled	Approximate location	State / Territory	Little leaf	Witches'-broom	Leaf yellowing	Big bud	Phyllody (leafy flowers)	Aborted flower/fruit development	Leaf reddening	Leaf curl/crinkle	Virescence (green flowers)	Stunting	Fruit distortion	Symptom notes	Phytoplasma genome size (bp)	No. tRNAs	No. genome-annotated RNAs (16S and 23S)	Phytoplasma taxon based on 16S rRNA gene	Phytoplasma identification (ANI):	HTS output of metagenomic library (Gb)	Reference of previous literature	GenBank acession no.
183	Caricaceae	Carica papaya	No	C	BAWM-309	MBA-PA065	-	2017-12-01	Mareeba	QLD			x					x					289060	17	2	'Ca. P. australasiaticum subsp. ipomoeae' (98.95% identity, 99% cov, 4094 total score)	Not done	6.3052	This study	Not submitted
184	Cicadellidae	Orosius orientalis	No	I	BAWM-232	35390-I	-	2020-05-01	Palmerston	NT	NA	NA	NA	NA	NA	NA	NA	NA	NA	NA	NA		73455	5	3	ViLL (99.91% identity, 100% cov, 2019 total score)	Not done	5.76464	This study	Not submitted
185	Cucurbitaceae	Cucumis sativus	Yes	C	BAWM-184	C20-044	VPRI 44463	2020-10-01	Carnavon	WA													32747	0	0	'Ca. P. australasiaticum subsp. ipomoeae' (99.81% identity, 100% cov, 1886 total score)	Not done	4.81793	This study	Not submitted
186	Cucurbitaceae	Momordica charantia	Yes	C	BAWM-337	36154	VPRI 44389	2021-09-01	Marrakai	NT		x			x						x		156977	1	1	'Ca. P. australasiaticum subsp. ipomoeae' (99.77% identity, 100% cov, 1587 total score)	Not done	3.4973	This study	Not submitted
187	Fabaceae	Vigna unguiculata ssp. sesquipedalis	No	C	BAWM-083	35075	-	2019-11-01	Berry Springs	NT	x	x											1784	0	0	'Ca. P. australasiaticum subsp. australasiaticum' (99.77% identity, 100% cov, 1587 total score)	Not done	7.38548	This study	Not submitted
188	Fabaceae	Cajanus cajan	No	C	BAWM-185	K20-004	VPRI 44464	2020-10-01	Kununurra	WA	x	x											106200	15	1	'Ca. P. australasiaticum subsp. ipomoeae' (99.90% identity, 100% cov, 1936 total score)	Not done	1.28126	This study	Not submitted
189	Solanaceae	Solanum melongena	No	C	BAWM-004	-	VPRI 44401	2019-03-01	Mildura	VIC								x					55358	3	2	'Ca. P. australasiaticum subsp. ipomoeae' (99.92% identity, 100% cov, 2213 total score)	Not done	1.44996	This study	Not submitted
190	Solanaceae	Capsicum annuum	No	C	BAWM-173	GP20-0338	VPRI 44452	2020-10-01	Carnavon	WA													214721	21	2	'Ca. P. australasiaticum subsp. australasiaticum'	Not done	3.74009	This study	Not submitted
191	Solanaceae	Capsicum annuum	No	C	BAWM-175	GP20-0357	VPRI 44454	2020-10-01	Carnavon	WA													162292	13	3	'Ca. P. australasiaticum subsp. australasiaticum' (99.90% identity, 100% cov, 3861 total score)	Not done	2.71394	This study	Not submitted
192	Solanaceae	Solanum melongena	No	C	BAWM-183	GP20-0359	VPRI 44462	2020-10-01	Carnavon	WA													15937	4	0	'Ca. P. australasiaticum subsp. australasiaticum' (99.90% identity, 100% cov, 1932 total score)	Not done	1.32413	This study	Not submitted
193	Solanaceae	Capsicum annuum	No	C	BAWM-192	WP198 (site 1) sample 1	VPRI 44469	2021-01-01	Jennings	NSW		x	x		x								272832	11	4	'Ca. P. australasiaticum subsp. australasiaticum'	Not done	5.73111	This study	Not submitted
194	Solanaceae	Capsicum annuum	No	C	BAWM-194	WP198 (site 1) sample 3	VPRI 44471	2021-01-01	Jennings	NSW		x	x		x								8920	0	0	'Ca. P. australasiaticum subsp. australasiaticum' (99.90% identity, 100% cov, 1921 total score)	Not done	2.38982	This study	Not submitted
197	Solanaceae	Capsicum annuum	No	C	BAWM-203	WP198 (site 1) sample 2	VPRI 44480	2021-01-01	Jennings	NSW		x	x		x			x					230128	1	2	'Ca. P. australasiaticum subsp. ipomoeae' (99.90% identity, 100% cov, 1934 total score)	Not done	5.13844	This study	Not submitted
198	Solanaceae	Petunia sp.	No	O	BAWM-216	-	VPRI 44493	2021-01-01	Stanthorpe	QLD					x								227821	9	2	'Ca. P. australasiaticum subsp. australasiaticum' (99.92% identity, 100% cov, 2213 total score)	Not done	4.70671	This study	Not submitted
199	Solanaceae	Solanum melongena	No	C	BAWM-297	4189	-	2005-02-01	Darwin	NT	x	x			x								15062	3	0	'Ca. P. australiense' (99.90% identity, 100% cov, 3773 total score)	Not done	22.5266	This study	Not submitted
200	Vitaceae	Vitis vinifera cv. Chardonnay	No	C	BAWM-189	-	VPRI 44053	2020-12-01	Mildura	VIC			x					x					11675	0	0	'Ca. P. australasiaticum subsp. ipomoeae'	Not done	5.56885	This study	Not submitted
201	Vitaceae	Vitis vinifera cv. Riesling	No	C	BAWM-233	AFO8423	VPRI 44497	2021-02-01	Mudgee	NSW			x					x					66112	0	0	'Ca. P. australasiaticum subsp. australasiaticum' (98.88% identity, 99% cov, 3732 total score)	Not done	1.86373	This study	Not submitted

## Sheet: Supplementary Table S2
Supplementary Table S2: Accession numbers of phytoplasma and Acholeplasma genomes available on the NCBI (https://www.ncbi.nlm.nih.gov/) as of 30 July 2022 and which were used in this study. Bold font highlights the 'Candidatus Phytoplasma' reference strains according to (31,36).
Species_strain	GenBank accession number
Acholeplasma laidlawii_PG-8A	GCF_000018785
Ca. Phytoplasma asiaticum_BAWM-CHN-EU009550	JAOSJE000000000
Ca. Phytoplasma asiaticum_BAWM-CHN-EU009551	JAOSJD000000000
Ca. Phytoplasma asiaticum_PR34	GCA_015100165
Ca. Phytoplasma asteris-related_AYWB	GCF_000012225
Ca. Phytoplasma asteris-related_CrAY-DeVilla	GCF_004214875
Ca. Phytoplasma asteris-related_CYP	GCF_000803325
Ca. Phytoplasma asteris-related_LD1	GCF_001866375
Ca. Phytoplasma asteris-related_M3	GCF_001712875
Ca. Phytoplasma asteris-related_OY-V	GCF_000744065
Ca. Phytoplasma australasiaticum-subsp-australasiaticum_BAWM-003	JAOSJC000000000
Ca. Phytoplasma australasiaticum-subsp-australasiaticum_BAWM-055	JAOSJB000000000
Ca. Phytoplasma australasiaticum-subsp-australasiaticum_BAWM-058	JAOSJA000000000
Ca. Phytoplasma australasiaticum-subsp-australasiaticum_BAWM-176	JAOSIZ000000000
Ca. Phytoplasma australasiaticum-subsp-australasiaticum_BAWM-181	JAOSIY000000000
Ca. Phytoplasma australasiaticum-subsp-australasiaticum_BAWM-206	JAOTKR000000000
Ca. Phytoplasma australasiaticum-subsp-australasiaticum_BAWM-215	JAOSIX000000000
Ca. Phytoplasma australasiaticum-subsp-australasiaticum_BAWM-246	JAOTKQ000000000
Ca. Phytoplasma australasiaticum-subsp-australasiaticum_BAWM-260	JAOTKP000000000
Ca. Phytoplasma australasiaticum-subsp-australasiaticum_BAWM-AUS-TBB	JAOSIU000000000
Ca. Phytoplasma australasiaticum-subsp-australasiaticum_BAWM-OMN-P26	JAOSIW000000000
Ca. Phytoplasma australasiaticum-subsp-australasiaticum_BAWM-OMN-P3	JAOSIV000000000
Ca. Phytoplasma australasiaticum-subsp-australasiaticum_o4P	GCA_024425255.1
Ca. Phytoplasma australasiaticum-subsp-australasiaticum_PR08	GCA_015239935
Ca. Phytoplasma australasiaticum-subsp-australasiaticum_SS02	GCA_018390775.2
Ca. Phytoplasma australasiaticum-subsp-ipomoeae_BAWM-082	JAOSIJ000000000
Ca. Phytoplasma australasiaticum-subsp-ipomoeae_BAWM-174	JAOSII000000000
Ca. Phytoplasma australasiaticum-subsp-ipomoeae_BAWM-250	JAOTKO000000000
Ca. Phytoplasma australasiaticum-subsp-ipomoeae_BAWM-301	JAOSIH000000000
Ca. Phytoplasma australasiaticum-subsp-ipomoeae_BAWM-312	JAOSIG000000000
Ca. Phytoplasma australasiaticum-subsp-ipomoeae_BAWM-330	JAOSIF000000000
Ca. Phytoplasma australasiaticum-subsp-ipomoeae_BAWM-333	JAOSIE000000000
Ca. Phytoplasma australasiaticum-subsp-ipomoeae_o7C	GCA_024425275.1
Ca. Phytoplasma australasiaticum-subsp-taiwanenese_BAWM-THA-CLP	JAOSJI000000000
Ca. Phytoplasma australasiaticum-subsp-taiwanenese_BAWM-TWN	JAOSIS000000000
Ca. Phytoplasma australasiaticum-subsp-taiwanenese_NCHU2014	GCA_001307505
Ca. Phytoplasma australasiaticum-subsp-taiwanenese_NTU2011	GCF_000364425
Ca. Phytoplasma australiense_Aus	GCF_000069925
Ca. Phytoplasma australiense_NZSb11	GCF_000397185
Ca. Phytoplasma bonamiae_BAWM-225	JAOSIQ000000000
Ca. Phytoplasma citri_BAWM-OMN-P210	JAOSJH000000000
Ca. Phytoplasma citri_BAWM-OMN-P75	JAOSJG000000000
Ca. Phytoplasma citri_BAWM-OMN-WBDL	JAOSJF000000000
Ca. Phytoplasma crotalarium_BAWM-OMN-P53	JAOSIR000000000
Ca. Phytoplasma cynodontis_LW01	GCF_009268075
Ca. Phytoplasma fabacearum_BAWM-025	JAOSIO000000000
Ca. Phytoplasma fabacearum_BAWM-026	JAOSIN000000000
Ca. Phytoplasma fabacearum_BAWM-027	JAOSIM000000000
Ca. Phytoplasma fabacearum_BAWM-028	JAOSIL000000000
Ca. Phytoplasma fabacearum_BAWM-322	JAOSIK000000000
Ca. Phytoplasma gossypii_BAWM-BFA-CoWB	JAOSIT000000000
Ca. Phytoplasma luffae_NCHU2019	GCF_018024475
Ca. Phytoplasma mali-AT	GCF_000026205
Ca. Phytoplasma melaleucae_BAWM-155c	JAOSID000000000
Ca. Phytoplasma meliae_ChTYXIII-Mo	GCF_016876135
Ca. Phytoplasma oryzae_Mbita1	GCF_001578535
Ca. Phytoplasma oryzae_NGS-S10	GCF_003263355
Ca. Phytoplasma phoenicium_SA213	GCF_001189415
Ca. Phytoplasma pini_MDPP	GCF_007821455
Ca. Phytoplasma planchoniae-BAWM-156b	JAOSIP000000000
Ca. Phytoplasma pruni_ChTDIII	GCF_01339195
Ca. Phytoplasma sacchari_SCGS	GCF_009268105
Ca. Phytoplasma solani_284-09	GCF_000970375
Ca. Phytoplasma solani_SA-1	GCF_003698095
Ca. Phytoplasma tritici_WBD	GCF_000495255
Ca. Phytoplasma ziziphi_Jwb-nky	GCF_003640545

## Sheet: Supplementary Figure S1
	Supplementary Figure S1: Alignment of the 16S rRNA genes of all strains of ‘Ca. Phytoplasma australasiaticum’ taxon 1 and the reference strains of ‘Ca. Phytoplasma australasiaticum subspecies australasiaticum’ and ‘Ca. Phytoplasma australasiaticum subspecies ipomoeae’. The binding site of HaeIII, the only restriction enzyme that distinguishes ‘Ca. Phytoplasma australasiaticum’ taxon 1 from the tw…
